# Supplementary material for: A Spotlight on the Role of Radiomics and Machine-Learning Applications in the Management of Intracranial Meningiomas: A New Perspective in Neuro-Oncology: A Review
Source: Life (Basel). 2022 Apr 14;12(4):586. doi: 10.3390/life12040586 (PMC9026541; doi:10.3390/life12040586)
Supplement: Supplementary file 1 [file life-12-00586-s001.zip]

Archive with 3 entries (3 files):
- Search String.pdf
- Table S1.pdf
- Table S2 Literature review search overview.xlsx
